# Supplementary material for: A Multicenter, Investigator-Blinded, Randomized Controlled Trial to Assess the Efficacy of Calf Neuromuscular Electrical Stimulation Program on Walking Performance in Peripheral Artery Disease: The ELECTRO-PAD Study Protocol
Source: J Clin Med. 2022 Dec 7;11(24):7261. doi: 10.3390/jcm11247261 (PMC9784261; doi:10.3390/jcm11247261)
Supplement: Supplementary file 1 [file jcm-11-07261-s001.zip]

Archive with 1 entries (1 files):
- jcm-2036098-supplementary.pdf
